# Supplementary material for: A Qualitative Needs Analysis of Skin Cancer Care from the Perspectives of Patients, Physicians, and Health Insurance Representatives—A Case Study from Eastern Saxony, Germany
Source: Curr Oncol. 2022 Apr 9;29(4):2583–98. doi: 10.3390/curroncol29040212 (PMC9029997; doi:10.3390/curroncol29040212)
Supplement: Supplementary file 1 [file curroncol-29-00212-s001.zip]

Archive with 3 entries (3 files):
- Table S1 COREQ checklist.pdf
- Table S2 CASP checklist.pdf
- Table S3 Guiding questions for the workshop, focus groups and interviews.pdf
